# Supplementary material for: Molecular Modeling of Allosteric Site of Isoform-Specific Inhibition of the Peroxisome Proliferator-Activated Receptor PPARγ
Source: Biomolecules. 2022 Nov 1;12(11):1614. doi: 10.3390/biom12111614 (PMC9687262; doi:10.3390/biom12111614)
Supplement: Supplementary file 1 [file biomolecules-12-01614-s001.zip]

Archive with 1 entries (1 files):
- biomolecules-1978181-supplementary.pdf
